# Supplementary material for: Pre-emptive paracetamol reduces intra-operative opioid use in patients undergoing day-case oncologic breast surgery
Source: EXCLI J. 2024 Feb 29;23:356–63. doi: 10.17179/excli2023-6804 (PMC11036063; doi:10.17179/excli2023-6804)
Supplement: Supplementary data [file EXCLI-23-356-s-001.xlsx]

## Sheet: Raw Data
Supplementary Table 1: All raw data of patients included in this study
Subject No.	Age, years	Surgeon	Anesthetist	Side	Date of surgery, year	Pre-op paracetamol (g)	Anesthetic 1=GA 2=LA 3=Regional Block	Intra-op Fentanyl (mcg)	Intra-op Morphine (mg)	Intra-op Clonidine (mg)	Intra-op Remifentanil (mcg)	Intra-op Paracetamol (g)	Intra-op Diclofenac (mg)	Intra-op Dexketoprofen (mg)	Intra-op Oxynorm (mg)	Post-op analgesia
Intervention Group n = 90
1	55	S1	A1	L	2021	1	123	100	0	0	0	1	0	0	0	1
2	69	S1	A1	R	2021	1	123	100	0	0	0	1	0	0	0	1
3	61	S1	A1	L	2020	1	123	100	0	0	0	1	0	50	0	0
4	78	S1	A1	L	2021	1	123	100	0	0	0	1	0	0	0	0
5	55	S1	A2	L	2022	1	123	100	0	0	0	0	0	0	0	1
6	56	S1	A2	R	2022	1	123	100	0	0	0	0	0	0	0	1
7	29	S1	A1	R	2022	1	123	100	0	0	0	0	0	0	0	1
8	77	S1	A1	R	2022	1	123	100	0	0	0	0	0	0	0	0
9	55	S1	A1	L	2022	1	123	100	0	0	0	0	0	0	0	1
10	62	S1	A1	R	2022	1	123	100	0	0	0	0	0	0	0	1
11	60	S1	A1	R	2021	1	123	100	0	0	0	0	0	0	0	1
12	33	S1	A1	L	2021	1	123	100	0	0	0	0	0	0	0	1
13	69	S1	A1	R	2021	1	123	100	0	0	0	0	0	0	0	1
14	43	S1	A1	R	2021	1	123	100	0	0	0	0	0	0	0	1
15	55	S1	A1	R	2021	1	123	100	0	0	0	0	0	0	0	0
16	71	S1	A1	R	2021	1	123	100	0	0	0	0	0	0	0	1
17	35	S1	A1	R	2021	1	123	100	0	0	0	0	0	0	0	1
18	53	S1	A1	R	2021	1	123	100	0	0	0	0	0	0	0	0
19	55	S1	A1	L	2021	1	123	100	0	0	0	0	0	0	0	1
20	65	S1	A1	L	2021	1	123	100	0	0	0	0	0	0	0	0
21	58	S1	A1	L	2021	1	123	100	0	0	0	0	0	0	0	0
22	59	S1	A1	L	2019	1	123	125	0	0	0	0	0	0	0	0
23	53	S1	A1	R	2019	1	123	100	0	0	0	0	0	0	0	0
24	56	S1	A1	R	2019	1	123	100	0	0	0	0	0	0	0	0
25	70	S1	A1	L	2021	1	123	100	0	0	0	0	0	0	0	0
26	56	S1	A1	R	2021	1	123	100	0	0	0	0	0	0	0	0
27	53	S2	A1	L	2020	1	123	100	0	0	0	0	0	0	0	0
28	59	S1	A1	R	2021	1	123	100	0	0	0	0	1	0	0	1
29	53	S1	A1	L	2021	1	123	100	0	0	0	0	0	0	0	0
30	57	S1	A1	R	2021	1	123	100	0	0	0	0	0	0	0	0
31	60	S1	A1	L	2021	1	123	100	0	0	0	0	0	0	0	1
32	56	S1	A1	R	2022	1	123	100	0	0	0	0	0	0	0	0
33	73	S1	A1	R	2022	1	123	100	0	0	0	1	0	0	0	0
34	67	S1	A1	R	2022	1	123	100	0	0	0	0	0	0	0	1
35	64	S1	A1	L	2022	1	123	100	0	0	0	0	0	0	0	0
36	50	S1	A1	L	2022	1	123	100	0	0	0	0	0	0	0	0
37	66	S1	A1	R	2022	1	123	100	0	0	0	0	0	0	0	1
38	73	S1	A1	L	2022	1	123	100	0	0	0	1	0	0	0	0
39	64	S1	A1	L	2022	1	123	100	0	0	0	0	0	0	0	0
40	60	S1	A1	R	2022	1	123	100	0	0	0	0	0	0	0	0
41	47	S1	A1	L	2022	1	123	100	0	0	0	0	0	0	0	0
42	59	S1	A1	L	2022	1	123	100	0	0	0	0	0	0	0	0
43	64	S1	A1	R	2022	1	123	100	0	0	0	0	0	0	0	0
44	70	S1	A1	R	2022	1	123	100	0	0	0	0	0	0	0	0
45	62	S1	A1	R	2022	1	123	100	0	0	0	0	0	0	0	1
46	56	S1	A1	L	2022	1	123	100	0	0	0	0	0	0	0	0
47	50	S1	A1	L	2022	1	123	100	0	0	0	1	0	50	0	1
48	57	S1	A1	L	2022	1	123	100	0	0	0	0	0	0	0	0
49	71	S1	A1	R	2022	1	123	100	0	0	0	0	0	0	0	0
50	51	S1	A1	L	2022	1	123	100	0	0	0	0	0	0	0	1
51	52	S4	A7	R	2022	1	123	100	0	0	0	0	0	0	0	0
52	50	S4	A7	R	2022	1	123	100	0	0	0	0	0	0	0	0
53	57	S4	A7	L	2022	1	123	100	0	0	0	0	0	0	0	0
54	27	S4	A7	R	2022	1	123	100	0	0	0	0	0	0	0	1
55	48	S4	A7	L	2022	1	123	100	0	0	0	0	0	0	0	0
56	58	S4	A7	L	2022	1	123	100	0	0	0	0	0	0	0	0
57	68	S4	A7	L	2022	1	123	100	0	0	0	0	0	0	0	0
58	68	S4	A7	R	2022	1	123	100	0	0	0	0	0	0	0	0
59	65	S4	A7	R	2022	1	123	100	0	0	0	0	0	0	0	1
60	42	S4	A5	R	2022	1	123	100	0	0	0	0	0	0	0	0
61	50	S4	A5	L	2022	1	123	100	0	0	0	0	0	0	0	0
62	80	S4	A7	L	2022	1	123	100	0	0	0	0	0	0	0	0
63	50	S4	A7	L	2022	1	123	100	0	0	0	0	0	0	0	1
64	59	S4	A6	L	2022	1	123	100	0	0	0	0	0	0	0	1
65	62	S4	A7	R	2022	1	123	100	0	0	0	0	0	0	0	0
66	55	S4	A7	R	2022	1	123	100	0	0	0	0	0	0	0	0
67	48	S4	A6	R	2022	1	123	100	0	0	0	0	0	50	0	1
68	42	S4	A6	R	2022	1	123	100	0	0	0	0	0	50	0	0
69	72	S4	A6	L	2022	1	123	100	0	0	0	0	0	0	0	0
70	50	S4	A6	R	2022	1	123	100	0	0	0	1	0	50	0	1
71	57	S1	A3	R	2021	1	120	150	0	0	0	1	0	0	0	1
72	50	S1	A4	R	2021	1	120	150	0	0	0	2	75	0	0	0
73	65	S1	A5	R	2020	1	120	100	0	0	0	0	0	4	0	1
74	66	S3	A5	L	2021	1	120	200	0	150	0	0	0	50	0	1
75	60	S2	A5	L	2021	1	120	150	0	100	0	0	0	0	0	0
76	65	S2	A1	L	2021	1	120	100	4	0	0	1	75	0	0	1
77	46	S2	A1	R	2021	1	120	125	0	25	0	1	30	0	0	1
78	64	S2	A5	L	2021	1	120	100	4	180	0	1	35	0	0	0
79	54	S1	A1	R	2021	1	120	100	0	0	0	0	0	0	0	0
80	67	S1	A6	L	2021	1	120	100	0	0	0	0	0	0	0	1
81	73	S3	A1	L	2020	1	120	100	0	0	0	0	0	0	0	1
82	53	S1	A1	R	2021	1	120	100	0	0	0	0	0	0	0	1
83	80	S1	A1	R	2021	1	120	100	0	0	0	0	0	0	0	0
84	51	S1	A3	R	2021	1	120	100	0	0	0	0	0	0	0	0
85	57	S1	A3	L	2021	1	120	150	0	0	0	0	0	0	0	0
86	61	S1	A3	R	2021	1	120	100	0	0	0	0	0	0	0	1
87	63	S1	A3	L	2021	1	120	100	0	0	0	0	0	0	0	1
88	69	S1	A3	L	2021	1	120	100	0	0	0	0	0	0	0	1
89	68	S1	A5	L	2022	1	120	100	0	0	0	0	0	0	0	1
90	61	S1	A4	L	2022	1	120	75	0	0	0	0	0	0	0	1
Control Group n = 57
91	72	S4	A7	R	2021	0	123	100	0	0	250	1	0	50	0	1
92	57	S2	A1	L	2021	0	123	100	0	0	0	0	0	50	0	0
93	51	S2	A1	L	2021	0	123	100	0	0	0	1	0	50	0	0
94	74	S4	A7	R	2021	0	123	125	5	0	250	0	0	0	0	0
95	66	S3	A1	L	2021	0	123	100	0	0	0	1	0	0	0	0
96	68	S4	A7	R	2021	0	123	100	0	0	300	1	0	0	0	0
97	50	S4	A7	R	2021	0	123	100	0	0	0	1	75	0	0	1
98	82	S1	A1	L	2020	0	123	100	6	0	0	0	0	0	0	0
99	53	S1	A1	R	2021	0	123	100	0	0	0	0	0	0	0	0
100	58	S1	A1	R	2021	0	123	100	0	0	0	0	0	0	0	1
101	57	S6	A8	L	2021	0	123	200	0	0	0	0	0	0	0	1
102	77	S2	A1	L	2021	0	123	100	0	0	0	0	0	0	0	0
103	69	S1	A1	L	2021	0	123	100	0	0	0	0	0	0	0	0
104	52	S1	A1	R	2021	0	123	100	0	0	0	0	0	0	0	0
105	47	S1	A1	L	2020	0	123	100	0	0	0	0	0	0	0	0
106	46	S4	A7	R	2021	0	120	100	0	0	250	0	75	0	0	0
107	58	S3	A3	L	2021	0	120	200	0	0	0	1	0	0	0	1
108	64	S6	A7	R	2021	0	120	100	0	0	300	0	75	0	0	0
109	69	S6	A8	L	2021	0	120	200	0	0	0	1	0	0	0	0
110	50	S4	A7	L	2021	0	120	100	0	0	200	0	75	0	0	0
111	57	S6	A8	R	2021	0	120	200	0	0	0	1	0	50	0	0
112	78	S3	A1	R	2021	0	120	125	0	0	0	1	0	0	0	1
113	43	S4	A3	L	2021	0	120	150	0	0	0	1	75	0	0	1
114	64	S3	A3	R	2021	0	120	200	0	0	0	1	0	50	0	0
115	71	S3	A3	R	2021	0	120	100	0	0	0	1	0	0	0	0
116	58	S2	A9	L	2021	0	120	100	0	0	0	1	0	50	5	1
117	54	S2	A9	R	2021	0	120	100	0	0	0	1	0	50	4	1
118	51	S6	A10	L	2021	0	120	100	0	0	0	1	0	50	2	1
119	57	S3	A5	R	2021	0	120	150	0	0	0	1	75	0	0	1
120	70	S2	A11	R	2021	0	120	100	0	0	0	1	75	0	0	0
121	60	S3	A10	L	2021	0	120	200	0	0	0	1	75	0	0	1
122	54	S6	A10	L	2021	0	120	150	0	0	0	1	75	0	0	1
123	71	S6	A8	L	2021	0	120	100	0	0	0	1	0	0	0	1
124	41	S3	A3	R	2021	0	120	150	0	0	0	2	0	0	0	0
125	38	S3	A11	R	2021	0	120	100	0	0	0	1	0	0	0	1
126	53	S3	A11	R	2021	0	120	100	2	0	0	1	0	0	0	0
127	69	S2	A5	L	2021	0	120	75	0	0	0	1	0	50	0	1
128	51	S6	A8	R	2021	0	120	200	0	0	0	1	75	0	0	1
129	57	S2	A5	R	2020	0	120	100	0	150	0	1	75	0	0	1
130	73	S6	A10	R	2020	0	120	100	0	0	0	1	75	0	2	0
131	67	S6	A10	L	2020	0	120	100	0	0	0	1	75	0	2	1
132	76	S2	A5	L	2020	0	120	100	0	100	0	0	75	0	0	0
133	47	S2	A5	R	2020	0	120	100	0	0	0	1	0	50	5	0
134	58	S3	A3	R	2020	0	120	150	0	0	0	1	0	50	2	1
135	68	S3	A3	L	2020	0	120	175	0	0	0	1	0	50	0	0
136	57	S6	A11	L	2020	0	120	100	0	0	0	1	75	0	0	0
137	55	S2	A11	L	2021	0	120	100	0	75	0	1	50	0	0	0
138	50	S2	A2	R	2021	0	120	100	0	0	0	1	0	50	2	0
139	54	S2	A2	L	2021	0	120	100	0	0	0	1	0	50	0	0
140	65	S2	A2	L	2021	0	120	100	0	0	0	1	0	50	4	0
141	44	S4	A5	L	2021	0	120	100	15	150	0	1	0	0	0	0
142	56	S3	A3	R	2021	0	120	100	0	0	0	1	0	0	0	0
143	75	S3	A3	R	2021	0	120	150	0	0	0	1	0	0	0	1
144	75	S3	A3	R	2020	0	120	200	0	0	0	0	0	0	0	1
145	38	S3	A3	L	2020	0	120	125	0	0	0	0	0	0	0	0
146	78	S6	A3	R	2021	0	120	100	0	0	0	0	0	0	0	0
147	42	S6	A10	R	2021	0	120	150	0	0	0	0	0	0	0	0
Legends
1= Yes, given
0= No, not given
L = Left
R = Right
GA = General Anesthetic
LA = Local Anesthetic
S1 = Surgeon
A1= Anesthetist
This table refers to all tables and figures used in the manuscript.
